# Supplementary material for: Effects of Different Nutritional Conditions on the Growth and Reproduction of Nilaparvata lugens (Stål)
Source: Front Physiol. 2022 Jan 4;12:794721. doi: 10.3389/fphys.2021.794721 (PMC8764137; doi:10.3389/fphys.2021.794721)
Supplement: Supplementary file 1 [file Table_1.XLSX]

## Sheet: Sheet1
Table S1 The primers used in RT-PCR
Gene name	Primer-F1	Primer-R1
Actin	TGCGTGACATCAAGGAGAAGC	CCATACCCAAGAAGGAAGGCT
Vg	ATCTACTTCACCGATTCTGG	ATCACCGACCTGTTACCC
